# Supplementary material for: Prediction of Hole Expansion Ratio in Advanced High-Strength Steels Using Physics-Informed Machine Learning
Source: Materials (Basel). 2026 Apr 15;19(8):1592. doi: 10.3390/ma19081592 (PMC13117724; doi:10.3390/ma19081592)
Supplement: Supplementary file 1 [file materials-19-01592-s001.zip]

Archive with 1 entries (1 files):
- materials-4052346-supplementary.pdf
